# Supplementary material for: Taurine-Dominated Feeding Attractant Mixture Induces Efficient Foraging in Neptunea cumingii
Source: Biology (Basel). 2025 Nov 19;14(11):1627. doi: 10.3390/biology14111627 (PMC12650022; doi:10.3390/biology14111627)
Supplement: Supplementary file 1 [file biology-14-01627-s001.zip]

Archive with 1 entries (1 files):
- biology-3962467-supplementary.pdf
